# Supplementary material for: New species of Nipponoserica and Paraserica from China (Coleoptera, Scarabaeidae, Sericini)
Source: Zookeys. 2017 Dec 12;(721):65–91. doi: 10.3897/zookeys.721.13918 (PMC5740428; doi:10.3897/zookeys.721.13918)
Supplement: XML Treatment for Nipponoserica elliptica [file zookeys.721.13918-treatment2.xml]

<!DOCTYPE tp:taxon-treatment
  PUBLIC "-//TaxonX//DTD Taxonomic Treatment Publishing DTD v0 20100105//EN" "tax-treatment-NSO.dtd">
<tp:taxon-treatment xmlns:tp="http://www.plazi.org/taxpub"><tp:treatment-meta><kwd-group><label>Taxon classification</label><kwd><named-content xmlns:xlink="http://www.w3.org/1999/xlink" content-type="kingdom">Animalia</named-content></kwd><kwd><named-content xmlns:xlink="http://www.w3.org/1999/xlink" content-type="order">Coleoptera</named-content></kwd><kwd><named-content xmlns:xlink="http://www.w3.org/1999/xlink" content-type="family">Scarabaeidae</named-content></kwd></kwd-group><mixed-citation publication-type="journal"><person-group><name><surname>Liu</surname><given-names>Wan-Gang</given-names></name><name><surname>Fabrizi</surname><given-names>Silvia</given-names></name><name><surname>Yang</surname><given-names>Xingke</given-names></name><name><surname>Bai</surname><given-names>Ming</given-names></name><name><surname>Ahrens</surname><given-names>Dirk</given-names></name></person-group><article-title>New species of <italic><tp:taxon-name><tp:taxon-name-part taxon-name-part-type="genus" reg="Nipponoserica">Nipponoserica</tp:taxon-name-part></tp:taxon-name></italic> and <italic><tp:taxon-name><tp:taxon-name-part taxon-name-part-type="genus" reg="Paraserica">Paraserica</tp:taxon-name-part></tp:taxon-name></italic> from China (<tp:taxon-name><tp:taxon-name-part taxon-name-part-type="order">Coleoptera</tp:taxon-name-part></tp:taxon-name>, <tp:taxon-name><tp:taxon-name-part taxon-name-part-type="family">Scarabaeidae</tp:taxon-name-part></tp:taxon-name>, <tp:taxon-name><tp:taxon-name-part taxon-name-part-type="tribe">Sericini</tp:taxon-name-part></tp:taxon-name>)</article-title><source>Zookeys</source><day>12</day><month>12</month><year>2017</year><volume>2017</volume><issue>721</issue><fpage>65</fpage><lpage>91</lpage><pub-id pub-id-type="doi">10.3897/zookeys.721.13918</pub-id></mixed-citation></tp:treatment-meta><tp:nomenclature><tp:taxon-name>
            <tp:taxon-name-part taxon-name-part-type="genus" reg="Nipponoserica">Nipponoserica</tp:taxon-name-part>
            <tp:taxon-name-part taxon-name-part-type="species" reg="elliptica">elliptica</tp:taxon-name-part>
          </tp:taxon-name><tp:taxon-authority>(Murayama, 1938)</tp:taxon-authority><xref ref-type="fig" rid="F2">Figures 2I–L</xref><xref ref-type="fig" rid="F4">, 4</xref><tp:nomenclature-citation-list><tp:nomenclature-citation><tp:taxon-name>
                <tp:taxon-name-part taxon-name-part-type="genus" reg="Serica">Serica</tp:taxon-name-part> <tp:taxon-name-part taxon-name-part-type="species" reg="elliptica">elliptica</tp:taxon-name-part></tp:taxon-name><comment>Murayama, 1938: 17; <xref ref-type="bibr" rid="B13">Kim and Lee 1991</xref>: 55, 60 (fig. 7a,b).</comment></tp:nomenclature-citation><tp:nomenclature-citation><tp:taxon-name>
                <tp:taxon-name-part taxon-name-part-type="genus" reg="Nipponoserica">Nipponoserica</tp:taxon-name-part> <tp:taxon-name-part taxon-name-part-type="species" reg="elliptica">elliptica</tp:taxon-name-part></tp:taxon-name><comment>: <xref ref-type="bibr" rid="B30">Nomura 1973</xref>: 139; <xref ref-type="bibr" rid="B22">Murayama 1954</xref>: 20.</comment></tp:nomenclature-citation></tp:nomenclature-citation-list></tp:nomenclature><tp:treatment-sec sec-type="material" id="SECID0ECZAE"><title>Material examined.</title><p>
            <bold>South Korea</bold>: 1 ♂ “27.06.2010 Beomeosa, Busan (Südkorea) leg. T. Kölkebeck” (<named-content xmlns:xlink="http://www.w3.org/1999/xlink" content-type="dwc:institutional_code" xlink:type="simple">ZFMK</named-content>). <bold>China</bold>: 1 ♂ “Yiyang, Jiangxi, 16.V.1975, leg. Zhang Youwei” (<named-content xmlns:xlink="http://www.w3.org/1999/xlink" content-type="dwc:institutional_code" xlink:type="simple">IZAS</named-content>), 1 ♂ “Yiyang, Jiangxi, 13.V.1975, leg. Zhang Youwei” (<named-content xmlns:xlink="http://www.w3.org/1999/xlink" content-type="dwc:institutional_code" xlink:type="simple">IZAS</named-content>).</p></tp:treatment-sec><tp:treatment-sec sec-type="redescription" id="SECID0E2ZAE"><title>Redescription.</title><p>Length: 9.6 mm, length of elytra: 7.6 mm, width: 5.1 mm. Body oblong, including legs dark brown, antenna yellowish brown, dorsal surface dull and glabrous.</p><p>
            <italic>Labroclypeus</italic> subtrapezoidal and wide, widest at base; lateral margins convex and strongly convergent, with weakly rounded anterior angles; lateral border and ocular canthus producing a distinct blunt angle; margins weakly reflexed; anterior margin distinctly sinuate medially; surface flat and weakly shiny, finely and densely punctate, with a few short, erect setae anteriorly.</p><p>
            <italic>Frontoclypeal</italic> suture indistinctly incised and weakly curved medially; smooth area in front of eye 1.5 times as wide as long; ocular canthus short and triangular, finely and sparsely punctate with a short single terminal seta. Frons dull, with fine and moderately dense punctures, with a few long setae beside eyes. Eyes moderately large, ratio of diameter/interocular width: 0.7. Antenna with nine antennomeres; club with three antennomeres, 1.3 times as long as remaining antennomeres combined, weakly reflexed. Mentum elevated and flattened anteriorly. Labrum produced and deeply sinuate medially.</p><p>
            <italic>Pronotum</italic> transverse, widest at base, lateral margins moderately convex and convergent anteriorly; anterior angles weakly produced and blunt; posterior angles blunt, rounded at tip; anterior margin strongly and convexly produced medially with a distinct and broad marginal line; basal margin without marginal line; hypomeron distinctly margined at base; surface with moderately dense and fine punctures, glabrous; anterior and lateral borders sparsely setaceous. Scutellum narrow and long, well pointed at apex, with fine and moderately dense punctures.</p><p>
            <italic>Elytra</italic> oblong, widest in posterior third, striae distinctly impressed, finely and densely punctate; intervals convex, with fine and sparse punctures concentrated along striae, glabrous; epipleural border robust, ending at strongly curved external apical angle; epipleura densely setaceous; apical border chitinous with a fine rim of microtrichomes (visible at 100× magnification).</p><p>
            <italic>Ventral surface</italic> dull, metasternum partly shiny, with moderately dense, large punctures, sparsely setose, only on metasternal disc with a few longer setae. Metacoxa glabrous, laterally with a few fine setae. Abdominal sternites with fine, dense punctation, each with indistinct transversal row of coarse punctures bearing a short seta; penultimate sternite with a shallow and short median furrow. Mesosternum between mesocoxae half as wide as mesofemur, with irregularly scattered, strong setae. Ratio of length of metepisternum/ metacoxa: 1/1.4. Pygidium dull, weakly convex, finely and moderately densely punctate, without smooth midline, glabrous except a few longer setae on apical half.</p><p>
            <italic>Legs</italic> slender, dull; femora with two longitudinal rows of setae, finely and moderately densely punctate. Metafemur dull, anterior margin acute, without a submarginal serrated line; posterior margin straight with a few strong setae medially, ventrally weakly widened in apical half and serrate; dorsally serrated with short setae. Metatibia slender and long, widest shortly before apex, ratio width/length: 1/4.6; dorsal margin sharply carinate, with one group of spines (basal group of spines reduced) at four-fifths of metatibial length, basally with a few single spines in punctures; external face beside dorsal margin longitudinally roof-like carinate, sparsely finely punctate, with some longitudinal, superficial wrinkles; ventral margin finely serrate, with four fine nearly equidistant setae; medial face impunctate but superficially wrinkled; apex bluntly truncate interiorly near tarsal articulation. Tarsomeres glabrous and impunctate dorsally, with sparse, short setae ventrally; metatarsomeres with a strongly serrated ridge ventrally and a fine longitudinal carina laterally; first metatarsomere slightly shorter than following two combined, slightly longer than dorsal tibial spur. Protibia moderately long, bidentate, protarsal claws symmetrical. Aedeagus: apical part of parameres asymmetrical, basal lobes symmetrical.</p></tp:treatment-sec><tp:treatment-sec sec-type="remarks" id="SECID0EC2AE"><title>Remarks.</title><p>We were unable to locate and examine the type material of this species; possibly the types are lost. Specimens were identified according to <xref ref-type="bibr" rid="B13">Kim and Lee (1991)</xref>.</p></tp:treatment-sec><tp:treatment-sec sec-type="distribution" id="SECID0EM2AE"><title>Distribution.</title><p>The species was known only from South Korea (<xref ref-type="bibr" rid="B9">Ahrens and Bezdek 2016</xref>). Now it is recorded for the first time from China, Jiangxi province.</p></tp:treatment-sec><tp:treatment-sec><!--Section generated to contain objects referenced in tp:taxon-treatment.--><fig id="F2" position="float" orientation="portrait"><label>Figure 2.</label><caption><p>
                <bold>A–D</bold> <italic><tp:taxon-name><tp:taxon-name-part taxon-name-part-type="genus" reg="Nipponoserica">Nipponoserica</tp:taxon-name-part> <tp:taxon-name-part taxon-name-part-type="species" reg="jiankouensis">jiankouensis</tp:taxon-name-part></tp:taxon-name></italic> Ahrens, Fabrizi, &amp; Liu, sp. n. (holotype) <bold>E–H</bold> <italic><tp:taxon-name><tp:taxon-name-part taxon-name-part-type="genus" reg="Nipponoserica">N.</tp:taxon-name-part> <tp:taxon-name-part taxon-name-part-type="species" reg="sericanioides">sericanioides</tp:taxon-name-part></tp:taxon-name></italic> Ahrens, Fabrizi, &amp; Liu, sp. n. (holotype) <bold>I–L</bold> <italic><tp:taxon-name><tp:taxon-name-part taxon-name-part-type="genus" reg="Nipponoserica">N.</tp:taxon-name-part> <tp:taxon-name-part taxon-name-part-type="species" reg="elliptica">elliptica</tp:taxon-name-part></tp:taxon-name></italic> (Murayama, 1938) (China: Yiyang, Jiangxi) <bold>A, E, I</bold> aedeagus, left side lateral view <bold>C, G, K</bold> aedeagus, right side lateral view <bold>B, F, J</bold> parameres, dorsal view <bold>D, H, L</bold> habitus. Scale bar 0.5 mm. Habitus not to scale.</p></caption><graphic xmlns:xlink="http://www.w3.org/1999/xlink" xlink:href="zookeys-721-065-g002.jpg" position="float" orientation="portrait" xlink:type="simple" id="oo_173440.jpg"/></fig><fig id="F4" position="float" orientation="portrait"><label>Figure 4.</label><caption><p>Distribution of Chinese <italic><tp:taxon-name><tp:taxon-name-part taxon-name-part-type="genus" reg="Nipponoserica">Nipponoserica</tp:taxon-name-part></tp:taxon-name></italic> species (in case of <italic><tp:taxon-name><tp:taxon-name-part taxon-name-part-type="genus" reg="Nipponoserica">N.</tp:taxon-name-part> <tp:taxon-name-part taxon-name-part-type="species" reg="koltzei">koltzei</tp:taxon-name-part></tp:taxon-name> and <tp:taxon-name><tp:taxon-name-part taxon-name-part-type="genus" reg="Nipponoserica">N.</tp:taxon-name-part> <tp:taxon-name-part taxon-name-part-type="species" reg="elliptica">elliptica</tp:taxon-name-part></tp:taxon-name></italic> only material examined in this work is included).</p></caption><graphic xmlns:xlink="http://www.w3.org/1999/xlink" xlink:href="zookeys-721-065-g004.jpg" position="float" orientation="portrait" xlink:type="simple" id="oo_173442.jpg"/></fig></tp:treatment-sec><ref-list><ref id="B13"><mixed-citation xmlns:xlink="http://www.w3.org/1999/xlink" xlink:type="simple">
          <person-group><name name-style="western"><surname>Kim</surname><given-names>JI</given-names></name><name name-style="western"><surname>Lee</surname><given-names>OJ</given-names></name></person-group> (<year>1991</year>) <article-title>Taxonomy of <tp:taxon-name><tp:taxon-name-part taxon-name-part-type="subfamily">Sericinae</tp:taxon-name-part></tp:taxon-name> (<tp:taxon-name><tp:taxon-name-part taxon-name-part-type="family">Melolonthidae</tp:taxon-name-part></tp:taxon-name>, <tp:taxon-name><tp:taxon-name-part taxon-name-part-type="order">Coleoptera</tp:taxon-name-part></tp:taxon-name>) from Korea I. Genus <italic><tp:taxon-name><tp:taxon-name-part taxon-name-part-type="genus">Sericania</tp:taxon-name-part></tp:taxon-name></italic>, <italic><tp:taxon-name><tp:taxon-name-part taxon-name-part-type="genus">Nipponoserica</tp:taxon-name-part></tp:taxon-name></italic>, <italic><tp:taxon-name><tp:taxon-name-part taxon-name-part-type="genus">Trichoserica</tp:taxon-name-part></tp:taxon-name></italic> and <italic><tp:taxon-name><tp:taxon-name-part taxon-name-part-type="genus">Serica</tp:taxon-name-part></tp:taxon-name></italic>.</article-title> <source>Entomological Research Bulletin</source> <volume>17</volume>: <fpage>47</fpage>–<lpage>60</lpage>.</mixed-citation></ref><ref id="B30"><mixed-citation xmlns:xlink="http://www.w3.org/1999/xlink" xlink:type="simple">
          <person-group><name name-style="western"><surname>Nomura</surname><given-names>S</given-names></name></person-group> (<year>1973</year>) <article-title>On the <tp:taxon-name><tp:taxon-name-part taxon-name-part-type="tribe">Sericini</tp:taxon-name-part></tp:taxon-name> of Japan. I.</article-title> <source>Tôhô-Gakuhô</source> <volume>23</volume>: <fpage>119</fpage>–<lpage>152</lpage>.</mixed-citation></ref><ref id="B22"><mixed-citation xmlns:xlink="http://www.w3.org/1999/xlink" xlink:type="simple">
          <person-group><name name-style="western"><surname>Murayama</surname><given-names>J</given-names></name></person-group> (<year>1954</year>) Icones of the scarabeid-beetles from Manchuria and Korea. I. Nihon Gakjuitsu Sinokai, 163 pp.</mixed-citation></ref><ref id="B9"><mixed-citation xmlns:xlink="http://www.w3.org/1999/xlink" xlink:type="simple">
          <person-group><name name-style="western"><surname>Ahrens</surname><given-names>D</given-names></name><name name-style="western"><surname>Bezdek</surname><given-names>A</given-names></name></person-group> (<year>2016</year>) <source><tp:taxon-name><tp:taxon-name-part taxon-name-part-type="tribe">Sericini</tp:taxon-name-part></tp:taxon-name>: 281–317. In: Löbl I, Smetana A (Eds) Catalogue of Palaearctic <tp:taxon-name><tp:taxon-name-part taxon-name-part-type="order">Coleoptera</tp:taxon-name-part></tp:taxon-name>. Volume 3. <tp:taxon-name><tp:taxon-name-part taxon-name-part-type="superfamily">Scarabaeoidea</tp:taxon-name-part></tp:taxon-name> – <tp:taxon-name><tp:taxon-name-part taxon-name-part-type="superfamily">Scirtoidea</tp:taxon-name-part></tp:taxon-name> – <tp:taxon-name><tp:taxon-name-part taxon-name-part-type="superfamily">Dascilloidea</tp:taxon-name-part></tp:taxon-name> – <tp:taxon-name><tp:taxon-name-part taxon-name-part-type="superfamily">Buprestoidea</tp:taxon-name-part></tp:taxon-name> – <tp:taxon-name><tp:taxon-name-part taxon-name-part-type="superfamily">Byrrhoidea</tp:taxon-name-part></tp:taxon-name>. Revised and Updated Edition (2<sup>nd</sup> Edition).</source> <publisher-name>Brill</publisher-name>, <publisher-loc>Leiden</publisher-loc>, <size units="page">1011 pp</size>.</mixed-citation></ref></ref-list></tp:taxon-treatment>
