# Supplementary material for: New species of Nipponoserica and Paraserica from China (Coleoptera, Scarabaeidae, Sericini)
Source: Zookeys. 2017 Dec 12;(721):65–91. doi: 10.3897/zookeys.721.13918 (PMC5740428; doi:10.3897/zookeys.721.13918)
Supplement: XML Treatment for Nipponoserica koltzei [file zookeys.721.13918-treatment3.xml]

<!DOCTYPE tp:taxon-treatment
  PUBLIC "-//TaxonX//DTD Taxonomic Treatment Publishing DTD v0 20100105//EN" "tax-treatment-NSO.dtd">
<tp:taxon-treatment xmlns:tp="http://www.plazi.org/taxpub"><tp:treatment-meta><kwd-group><label>Taxon classification</label><kwd><named-content xmlns:xlink="http://www.w3.org/1999/xlink" content-type="kingdom">Animalia</named-content></kwd><kwd><named-content xmlns:xlink="http://www.w3.org/1999/xlink" content-type="order">Coleoptera</named-content></kwd><kwd><named-content xmlns:xlink="http://www.w3.org/1999/xlink" content-type="family">Scarabaeidae</named-content></kwd></kwd-group><mixed-citation publication-type="journal"><person-group><name><surname>Liu</surname><given-names>Wan-Gang</given-names></name><name><surname>Fabrizi</surname><given-names>Silvia</given-names></name><name><surname>Yang</surname><given-names>Xingke</given-names></name><name><surname>Bai</surname><given-names>Ming</given-names></name><name><surname>Ahrens</surname><given-names>Dirk</given-names></name></person-group><article-title>New species of <italic><tp:taxon-name><tp:taxon-name-part taxon-name-part-type="genus" reg="Nipponoserica">Nipponoserica</tp:taxon-name-part></tp:taxon-name></italic> and <italic><tp:taxon-name><tp:taxon-name-part taxon-name-part-type="genus" reg="Paraserica">Paraserica</tp:taxon-name-part></tp:taxon-name></italic> from China (<tp:taxon-name><tp:taxon-name-part taxon-name-part-type="order">Coleoptera</tp:taxon-name-part></tp:taxon-name>, <tp:taxon-name><tp:taxon-name-part taxon-name-part-type="family">Scarabaeidae</tp:taxon-name-part></tp:taxon-name>, <tp:taxon-name><tp:taxon-name-part taxon-name-part-type="tribe">Sericini</tp:taxon-name-part></tp:taxon-name>)</article-title><source>Zookeys</source><day>12</day><month>12</month><year>2017</year><volume>2017</volume><issue>721</issue><fpage>65</fpage><lpage>91</lpage><pub-id pub-id-type="doi">10.3897/zookeys.721.13918</pub-id></mixed-citation></tp:treatment-meta><tp:nomenclature><tp:taxon-name>
            <tp:taxon-name-part taxon-name-part-type="genus" reg="Nipponoserica">Nipponoserica</tp:taxon-name-part>
            <tp:taxon-name-part taxon-name-part-type="species" reg="koltzei">koltzei</tp:taxon-name-part>
          </tp:taxon-name><tp:taxon-authority>(Reitter, 1897)</tp:taxon-authority><xref ref-type="fig" rid="F4">Figure 4</xref><tp:nomenclature-citation-list><tp:nomenclature-citation><tp:taxon-name>
                <tp:taxon-name-part taxon-name-part-type="genus" reg="Serica">Serica</tp:taxon-name-part> <tp:taxon-name-part taxon-name-part-type="species" reg="koltzei">koltzei</tp:taxon-name-part></tp:taxon-name><comment>Reitter, 1897: 214.</comment></tp:nomenclature-citation><tp:nomenclature-citation><tp:taxon-name>
                <tp:taxon-name-part taxon-name-part-type="genus" reg="Nipponoserica">Nipponoserica</tp:taxon-name-part> <tp:taxon-name-part taxon-name-part-type="species" reg="koltzei">koltzei</tp:taxon-name-part></tp:taxon-name><comment>: <xref ref-type="bibr" rid="B30">Nomura 1973</xref>: 139; Nikolaev 2002: 98; <xref ref-type="bibr" rid="B2">Ahrens 2004b</xref>: 7.</comment></tp:nomenclature-citation><tp:nomenclature-citation><tp:taxon-name>
                  <tp:taxon-name-part taxon-name-part-type="genus" reg="Pseudoserica">Pseudoserica</tp:taxon-name-part> <tp:taxon-name-part taxon-name-part-type="species" reg="koltzei">koltzei</tp:taxon-name-part></tp:taxon-name><comment>
                : Nikolaev 1980: 40. </comment></tp:nomenclature-citation><tp:nomenclature-citation><tp:taxon-name>
                <tp:taxon-name-part taxon-name-part-type="genus" reg="Nipponoserica">Nipponoserica</tp:taxon-name-part> <tp:taxon-name-part taxon-name-part-type="species" reg="opacicarina">opacicarina</tp:taxon-name-part></tp:taxon-name><comment>Kim &amp; Kim, 2003: 76; syn by <xref ref-type="bibr" rid="B4">Ahrens 2007</xref>: 9.</comment></tp:nomenclature-citation></tp:nomenclature-citation-list></tp:nomenclature><tp:treatment-sec sec-type="material" id="SECID0EA6AE"><title>Additional material examined.</title><p>2 ex. “China, W Henan, 9.VII.2006 Funiu Shan, <named-content xmlns:xlink="http://www.w3.org/1999/xlink" content-type="dwc:verbatimCoordinates" xlink:type="simple"><named-content content-type="geo-json" specific-use="{&#34;type&#34;:&#34;Point&#34;,&#34;coordinates&#34;:[112.250000,33.700000]}" id="NCID0EJ6AE" xlink:type="simple">33°42'N, 112°15'E</named-content></named-content> Shirenshan 1400–1900m, Jaroslav Turna leg. “(<named-content xmlns:xlink="http://www.w3.org/1999/xlink" content-type="dwc:institutional_code" xlink:type="simple">ZFMK</named-content>), 17 ex. “China, W Henan, 6–7.VII.2006 Funiu Shan, <named-content xmlns:xlink="http://www.w3.org/1999/xlink" content-type="dwc:verbatimCoordinates" xlink:type="simple"><named-content content-type="geo-json" specific-use="{&#34;type&#34;:&#34;Point&#34;,&#34;coordinates&#34;:[111.933333,33.516667]}" id="NCID0EW6AE" xlink:type="simple">33°31'N, 111°56'E</named-content></named-content> Baotianman, 1500–1750m, Jaroslav Turna leg.” (<named-content xmlns:xlink="http://www.w3.org/1999/xlink" content-type="dwc:institutional_code" xlink:type="simple">ZFMK</named-content>), 1 ex. “China-Shaanxi, SW Tsinling Mts., Taiping vill., <named-content xmlns:xlink="http://www.w3.org/1999/xlink" content-type="dwc:verbatimCoordinates" xlink:type="simple"><named-content content-type="geo-json" specific-use="{&#34;type&#34;:&#34;Point&#34;,&#34;coordinates&#34;:[106.716667,33.550000]}" id="NCID0EEAAG" xlink:type="simple">33°33'N, 106°43'E</named-content></named-content>, June 2000, 1500–2000m, Siniaev &amp; Plutenko leg.” (<abbrev xmlns:xlink="http://www.w3.org/1999/xlink" xlink:title="Coll. Petr Pacholátko, Brno, Czech Republic" id="ABBRID0EJAAG" xlink:type="simple">CPPB</abbrev>), 1 ex. “China-Shaanxi, Tsinling Mts., Houzhenzi vill., <named-content xmlns:xlink="http://www.w3.org/1999/xlink" content-type="dwc:verbatimCoordinates" xlink:type="simple"><named-content content-type="geo-json" specific-use="{&#34;type&#34;:&#34;Point&#34;,&#34;coordinates&#34;:[107.816667,33.883333]}" id="NCID0EQAAG" xlink:type="simple">33°53'N, 107°49'E</named-content></named-content>, June-Juli 2000, 1500m, Siniaev &amp; Plutenko leg.” (<abbrev xmlns:xlink="http://www.w3.org/1999/xlink" xlink:title="Coll. Petr Pacholátko, Brno, Czech Republic" id="ABBRID0EVAAG" xlink:type="simple">CPPB</abbrev>), 2 ex. “China, 1000–1300m, Shaanxi, Qinling mts., Xunyangba (6km E) 23.v.-13.vi.1998 J.H. Marshal leg.” (<abbrev xmlns:xlink="http://www.w3.org/1999/xlink" xlink:title="Coll. Petr Pacholátko, Brno, Czech Republic" id="ABBRID0EZAAG" xlink:type="simple">CPPB</abbrev>), 1 ex. “China, W Henan, 7.–8.VII.2007, Funju Shan, <named-content xmlns:xlink="http://www.w3.org/1999/xlink" content-type="dwc:verbatimCoordinates" xlink:type="simple"><named-content content-type="geo-json" specific-use="{&#34;type&#34;:&#34;Point&#34;,&#34;coordinates&#34;:[112.250000,33.700000]}" id="NCID0EABAG" xlink:type="simple">N33°42', E112°15'</named-content></named-content>, Shirenshan, 1500m, leg. Jaroslav Turna” (<named-content xmlns:xlink="http://www.w3.org/1999/xlink" content-type="dwc:institutional_code" xlink:type="simple">ZFMK</named-content>), 1 ♂ “Bayi, Xizang, No.255” (<named-content xmlns:xlink="http://www.w3.org/1999/xlink" content-type="dwc:institutional_code" xlink:type="simple">IZAS</named-content>), 1 ♂ “Ha’erbin, 16.VI.1960” (<named-content xmlns:xlink="http://www.w3.org/1999/xlink" content-type="dwc:institutional_code" xlink:type="simple">IZAS</named-content>), 3 ♂♂ “Getiaopa, Neixiang, Henan, 15.VII.1998, 600m, leg. Zhang Youwei” (<named-content xmlns:xlink="http://www.w3.org/1999/xlink" content-type="dwc:institutional_code" xlink:type="simple">IZAS</named-content>).</p></tp:treatment-sec><tp:treatment-sec sec-type="distribution" id="SECID0EZBAG"><title>Distribution.</title><p>The species was known from South Korea, and Far East of Russia, as well as Gansu and Hubei provinces of China (<xref ref-type="bibr" rid="B9">Ahrens and Bezdek 2016</xref>). It is now recorded for the first time from Henan, Shaanxi, and Xizang provinces of China.</p></tp:treatment-sec><tp:treatment-sec><!--Section generated to contain objects referenced in tp:taxon-treatment.--><fig id="F4" position="float" orientation="portrait"><label>Figure 4.</label><caption><p>Distribution of Chinese <italic><tp:taxon-name><tp:taxon-name-part taxon-name-part-type="genus" reg="Nipponoserica">Nipponoserica</tp:taxon-name-part></tp:taxon-name></italic> species (in case of <italic><tp:taxon-name><tp:taxon-name-part taxon-name-part-type="genus" reg="Nipponoserica">N.</tp:taxon-name-part> <tp:taxon-name-part taxon-name-part-type="species" reg="koltzei">koltzei</tp:taxon-name-part></tp:taxon-name> and <tp:taxon-name><tp:taxon-name-part taxon-name-part-type="genus" reg="Nipponoserica">N.</tp:taxon-name-part> <tp:taxon-name-part taxon-name-part-type="species" reg="elliptica">elliptica</tp:taxon-name-part></tp:taxon-name></italic> only material examined in this work is included).</p></caption><graphic xmlns:xlink="http://www.w3.org/1999/xlink" xlink:href="zookeys-721-065-g004.jpg" position="float" orientation="portrait" xlink:type="simple" id="oo_173442.jpg"/></fig></tp:treatment-sec><ref-list><ref id="B30"><mixed-citation xmlns:xlink="http://www.w3.org/1999/xlink" xlink:type="simple">
          <person-group><name name-style="western"><surname>Nomura</surname><given-names>S</given-names></name></person-group> (<year>1973</year>) <article-title>On the <tp:taxon-name><tp:taxon-name-part taxon-name-part-type="tribe">Sericini</tp:taxon-name-part></tp:taxon-name> of Japan. I.</article-title> <source>Tôhô-Gakuhô</source> <volume>23</volume>: <fpage>119</fpage>–<lpage>152</lpage>.</mixed-citation></ref><ref id="B2"><mixed-citation xmlns:xlink="http://www.w3.org/1999/xlink" xlink:type="simple">
          <person-group><name name-style="western"><surname>Ahrens</surname><given-names>D</given-names></name></person-group> (<year>2004b</year>) <article-title>Notes on distribution and taxonomy of sericid beetles from Palearctic East Asia, with description of two new species of <tp:taxon-name><tp:taxon-name-part taxon-name-part-type="genus">Nipponoserica</tp:taxon-name-part></tp:taxon-name> from China (<tp:taxon-name><tp:taxon-name-part taxon-name-part-type="order">Coleoptera</tp:taxon-name-part></tp:taxon-name>, <tp:taxon-name><tp:taxon-name-part taxon-name-part-type="family">Scarabaeidae</tp:taxon-name-part></tp:taxon-name>, <tp:taxon-name><tp:taxon-name-part taxon-name-part-type="tribe">Sericini</tp:taxon-name-part></tp:taxon-name>).</article-title> <source>Entomologische Zeitschrift</source> <volume>114</volume>(<issue>1</issue>): <fpage>7</fpage>–<lpage>11</lpage>.</mixed-citation></ref><ref id="B4"><mixed-citation xmlns:xlink="http://www.w3.org/1999/xlink" xlink:type="simple">
          <person-group><name name-style="western"><surname>Ahrens</surname><given-names>D</given-names></name></person-group> (<year>2007</year>) <article-title>Taxonomic changes and an updated Catalogue of Palearctic <tp:taxon-name><tp:taxon-name-part taxon-name-part-type="tribe">Sericini</tp:taxon-name-part></tp:taxon-name> (<tp:taxon-name><tp:taxon-name-part taxon-name-part-type="order">Coleoptera</tp:taxon-name-part></tp:taxon-name>: <tp:taxon-name><tp:taxon-name-part taxon-name-part-type="family">Scarabaeidae</tp:taxon-name-part></tp:taxon-name>: <tp:taxon-name><tp:taxon-name-part taxon-name-part-type="subfamily">Melolonthinae</tp:taxon-name-part></tp:taxon-name>).</article-title> <source>Zootaxa</source> <volume>1504</volume>: <fpage>1</fpage>–<lpage>51</lpage>.</mixed-citation></ref><ref id="B9"><mixed-citation xmlns:xlink="http://www.w3.org/1999/xlink" xlink:type="simple">
          <person-group><name name-style="western"><surname>Ahrens</surname><given-names>D</given-names></name><name name-style="western"><surname>Bezdek</surname><given-names>A</given-names></name></person-group> (<year>2016</year>) <source><tp:taxon-name><tp:taxon-name-part taxon-name-part-type="tribe">Sericini</tp:taxon-name-part></tp:taxon-name>: 281–317. In: Löbl I, Smetana A (Eds) Catalogue of Palaearctic <tp:taxon-name><tp:taxon-name-part taxon-name-part-type="order">Coleoptera</tp:taxon-name-part></tp:taxon-name>. Volume 3. <tp:taxon-name><tp:taxon-name-part taxon-name-part-type="superfamily">Scarabaeoidea</tp:taxon-name-part></tp:taxon-name> – <tp:taxon-name><tp:taxon-name-part taxon-name-part-type="superfamily">Scirtoidea</tp:taxon-name-part></tp:taxon-name> – <tp:taxon-name><tp:taxon-name-part taxon-name-part-type="superfamily">Dascilloidea</tp:taxon-name-part></tp:taxon-name> – <tp:taxon-name><tp:taxon-name-part taxon-name-part-type="superfamily">Buprestoidea</tp:taxon-name-part></tp:taxon-name> – <tp:taxon-name><tp:taxon-name-part taxon-name-part-type="superfamily">Byrrhoidea</tp:taxon-name-part></tp:taxon-name>. Revised and Updated Edition (2<sup>nd</sup> Edition).</source> <publisher-name>Brill</publisher-name>, <publisher-loc>Leiden</publisher-loc>, <size units="page">1011 pp</size>.</mixed-citation></ref></ref-list></tp:taxon-treatment>
