# Supplementary material for: New species of Nipponoserica and Paraserica from China (Coleoptera, Scarabaeidae, Sericini)
Source: Zookeys. 2017 Dec 12;(721):65–91. doi: 10.3897/zookeys.721.13918 (PMC5740428; doi:10.3897/zookeys.721.13918)
Supplement: XML Treatment for Nipponoserica sulciventris [file zookeys.721.13918-treatment4.xml]

<!DOCTYPE tp:taxon-treatment
  PUBLIC "-//TaxonX//DTD Taxonomic Treatment Publishing DTD v0 20100105//EN" "tax-treatment-NSO.dtd">
<tp:taxon-treatment xmlns:tp="http://www.plazi.org/taxpub"><tp:treatment-meta><kwd-group><label>Taxon classification</label><kwd><named-content xmlns:xlink="http://www.w3.org/1999/xlink" content-type="kingdom">Animalia</named-content></kwd><kwd><named-content xmlns:xlink="http://www.w3.org/1999/xlink" content-type="order">Coleoptera</named-content></kwd><kwd><named-content xmlns:xlink="http://www.w3.org/1999/xlink" content-type="family">Scarabaeidae</named-content></kwd></kwd-group><mixed-citation publication-type="journal"><person-group><name><surname>Liu</surname><given-names>Wan-Gang</given-names></name><name><surname>Fabrizi</surname><given-names>Silvia</given-names></name><name><surname>Yang</surname><given-names>Xingke</given-names></name><name><surname>Bai</surname><given-names>Ming</given-names></name><name><surname>Ahrens</surname><given-names>Dirk</given-names></name></person-group><article-title>New species of <italic><tp:taxon-name><tp:taxon-name-part taxon-name-part-type="genus" reg="Nipponoserica">Nipponoserica</tp:taxon-name-part></tp:taxon-name></italic> and <italic><tp:taxon-name><tp:taxon-name-part taxon-name-part-type="genus" reg="Paraserica">Paraserica</tp:taxon-name-part></tp:taxon-name></italic> from China (<tp:taxon-name><tp:taxon-name-part taxon-name-part-type="order">Coleoptera</tp:taxon-name-part></tp:taxon-name>, <tp:taxon-name><tp:taxon-name-part taxon-name-part-type="family">Scarabaeidae</tp:taxon-name-part></tp:taxon-name>, <tp:taxon-name><tp:taxon-name-part taxon-name-part-type="tribe">Sericini</tp:taxon-name-part></tp:taxon-name>)</article-title><source>Zookeys</source><day>12</day><month>12</month><year>2017</year><volume>2017</volume><issue>721</issue><fpage>65</fpage><lpage>91</lpage><pub-id pub-id-type="doi">10.3897/zookeys.721.13918</pub-id></mixed-citation></tp:treatment-meta><tp:nomenclature><tp:taxon-name>
            <tp:taxon-name-part taxon-name-part-type="genus" reg="Nipponoserica">Nipponoserica</tp:taxon-name-part>
            <tp:taxon-name-part taxon-name-part-type="species" reg="sulciventris">sulciventris</tp:taxon-name-part>
          </tp:taxon-name><tp:taxon-authority>Ahrens, 2004</tp:taxon-authority><xref ref-type="fig" rid="F4">Figure 4</xref><tp:nomenclature-citation-list><tp:nomenclature-citation><tp:taxon-name>
                <tp:taxon-name-part taxon-name-part-type="genus" reg="Nipponoserica">Nipponoserica</tp:taxon-name-part> <tp:taxon-name-part taxon-name-part-type="species" reg="sulciventris">sulciventris</tp:taxon-name-part></tp:taxon-name><comment>Ahrens, 2004b: 9.</comment></tp:nomenclature-citation></tp:nomenclature-citation-list></tp:nomenclature><tp:treatment-sec sec-type="material" id="SECID0EYDAG"><title>Additional material examined.</title><p>2 ex. “China, W Hubei prov., Dashennogjia Nat. Res., Muyu, E slope, 2000 m, 12–15 Jun 1997, Bolm lgt.” (<abbrev xmlns:xlink="http://www.w3.org/1999/xlink" xlink:title="Coll. Petr Pacholátko, Brno, Czech Republic" id="ABBRID0E5DAG" xlink:type="simple">CPPB</abbrev>), 2 ex. “China, N Sichuan, 5.–6.VI. Micang Shan, 1300–1400m, Daba, <named-content xmlns:xlink="http://www.w3.org/1999/xlink" content-type="dwc:verbatimCoordinates" xlink:type="simple"><named-content content-type="geo-json" specific-use="{&#34;type&#34;:&#34;Point&#34;,&#34;coordinates&#34;:[106.916667,32.666667]}" id="NCID0EFEAG" xlink:type="simple">32°40'N 106°55'E</named-content></named-content> Jaroslav Turna leg., 2007” (<named-content xmlns:xlink="http://www.w3.org/1999/xlink" content-type="dwc:institutional_code" xlink:type="simple">ZFMK</named-content>), 6 ex. “China, W Hubei, 21.–24.VI. Dashennongjia mts. 31.5N 110.3E, 2500–3000m Jaroslav Turna leg. 2001” (<abbrev xmlns:xlink="http://www.w3.org/1999/xlink" xlink:title="Coll. Petr Pacholátko, Brno, Czech Republic" id="ABBRID0EPEAG" xlink:type="simple">CPPB</abbrev>), 1 ♂ “Gansu, 7.IX.1980s” (<named-content xmlns:xlink="http://www.w3.org/1999/xlink" content-type="dwc:institutional_code" xlink:type="simple">HBUM</named-content>).</p></tp:treatment-sec><tp:treatment-sec sec-type="distribution" id="SECID0EYEAG"><title>Distribution.</title><p>The species was known so far from Hubei, Shaanxi and Sichuan provinces of China (<xref ref-type="bibr" rid="B9">Ahrens and Bezdek 2016</xref>). It is now recorded for the first time also from Gansu province (China).</p><sec sec-type="New taxa" id="SECID0ECFAG"><title>New taxa</title></sec></tp:treatment-sec><tp:treatment-sec><!--Section generated to contain objects referenced in tp:taxon-treatment.--><fig id="F4" position="float" orientation="portrait"><label>Figure 4.</label><caption><p>Distribution of Chinese <italic><tp:taxon-name><tp:taxon-name-part taxon-name-part-type="genus" reg="Nipponoserica">Nipponoserica</tp:taxon-name-part></tp:taxon-name></italic> species (in case of <italic><tp:taxon-name><tp:taxon-name-part taxon-name-part-type="genus" reg="Nipponoserica">N.</tp:taxon-name-part> <tp:taxon-name-part taxon-name-part-type="species" reg="koltzei">koltzei</tp:taxon-name-part></tp:taxon-name> and <tp:taxon-name><tp:taxon-name-part taxon-name-part-type="genus" reg="Nipponoserica">N.</tp:taxon-name-part> <tp:taxon-name-part taxon-name-part-type="species" reg="elliptica">elliptica</tp:taxon-name-part></tp:taxon-name></italic> only material examined in this work is included).</p></caption><graphic xmlns:xlink="http://www.w3.org/1999/xlink" xlink:href="zookeys-721-065-g004.jpg" position="float" orientation="portrait" xlink:type="simple" id="oo_173442.jpg"/></fig></tp:treatment-sec><ref-list><ref id="B9"><mixed-citation xmlns:xlink="http://www.w3.org/1999/xlink" xlink:type="simple">
          <person-group><name name-style="western"><surname>Ahrens</surname><given-names>D</given-names></name><name name-style="western"><surname>Bezdek</surname><given-names>A</given-names></name></person-group> (<year>2016</year>) <source><tp:taxon-name><tp:taxon-name-part taxon-name-part-type="tribe">Sericini</tp:taxon-name-part></tp:taxon-name>: 281–317. In: Löbl I, Smetana A (Eds) Catalogue of Palaearctic <tp:taxon-name><tp:taxon-name-part taxon-name-part-type="order">Coleoptera</tp:taxon-name-part></tp:taxon-name>. Volume 3. <tp:taxon-name><tp:taxon-name-part taxon-name-part-type="superfamily">Scarabaeoidea</tp:taxon-name-part></tp:taxon-name> – <tp:taxon-name><tp:taxon-name-part taxon-name-part-type="superfamily">Scirtoidea</tp:taxon-name-part></tp:taxon-name> – <tp:taxon-name><tp:taxon-name-part taxon-name-part-type="superfamily">Dascilloidea</tp:taxon-name-part></tp:taxon-name> – <tp:taxon-name><tp:taxon-name-part taxon-name-part-type="superfamily">Buprestoidea</tp:taxon-name-part></tp:taxon-name> – <tp:taxon-name><tp:taxon-name-part taxon-name-part-type="superfamily">Byrrhoidea</tp:taxon-name-part></tp:taxon-name>. Revised and Updated Edition (2<sup>nd</sup> Edition).</source> <publisher-name>Brill</publisher-name>, <publisher-loc>Leiden</publisher-loc>, <size units="page">1011 pp</size>.</mixed-citation></ref></ref-list></tp:taxon-treatment>
