# Supplementary material for: New species of Nipponoserica and Paraserica from China (Coleoptera, Scarabaeidae, Sericini)
Source: Zookeys. 2017 Dec 12;(721):65–91. doi: 10.3897/zookeys.721.13918 (PMC5740428; doi:10.3897/zookeys.721.13918)
Supplement: XML Treatment for Nipponoserica henanensis [file zookeys.721.13918-treatment7.xml]

<!DOCTYPE tp:taxon-treatment
  PUBLIC "-//TaxonX//DTD Taxonomic Treatment Publishing DTD v0 20100105//EN" "tax-treatment-NSO.dtd">
<tp:taxon-treatment xmlns:tp="http://www.plazi.org/taxpub"><tp:treatment-meta><kwd-group><label>Taxon classification</label><kwd><named-content xmlns:xlink="http://www.w3.org/1999/xlink" content-type="kingdom">Animalia</named-content></kwd><kwd><named-content xmlns:xlink="http://www.w3.org/1999/xlink" content-type="order">Coleoptera</named-content></kwd><kwd><named-content xmlns:xlink="http://www.w3.org/1999/xlink" content-type="family">Scarabaeidae</named-content></kwd></kwd-group><mixed-citation publication-type="journal"><person-group><name><surname>Liu</surname><given-names>Wan-Gang</given-names></name><name><surname>Fabrizi</surname><given-names>Silvia</given-names></name><name><surname>Yang</surname><given-names>Xingke</given-names></name><name><surname>Bai</surname><given-names>Ming</given-names></name><name><surname>Ahrens</surname><given-names>Dirk</given-names></name></person-group><article-title>New species of <italic><tp:taxon-name><tp:taxon-name-part taxon-name-part-type="genus" reg="Nipponoserica">Nipponoserica</tp:taxon-name-part></tp:taxon-name></italic> and <italic><tp:taxon-name><tp:taxon-name-part taxon-name-part-type="genus" reg="Paraserica">Paraserica</tp:taxon-name-part></tp:taxon-name></italic> from China (<tp:taxon-name><tp:taxon-name-part taxon-name-part-type="order">Coleoptera</tp:taxon-name-part></tp:taxon-name>, <tp:taxon-name><tp:taxon-name-part taxon-name-part-type="family">Scarabaeidae</tp:taxon-name-part></tp:taxon-name>, <tp:taxon-name><tp:taxon-name-part taxon-name-part-type="tribe">Sericini</tp:taxon-name-part></tp:taxon-name>)</article-title><source>Zookeys</source><day>12</day><month>12</month><year>2017</year><volume>2017</volume><issue>721</issue><fpage>65</fpage><lpage>91</lpage><pub-id pub-id-type="doi">10.3897/zookeys.721.13918</pub-id></mixed-citation></tp:treatment-meta><tp:nomenclature><tp:taxon-name>
            <tp:taxon-name-part taxon-name-part-type="genus" reg="Nipponoserica">Nipponoserica</tp:taxon-name-part>
            <tp:taxon-name-part taxon-name-part-type="species" reg="henanensis">henanensis</tp:taxon-name-part>
            <object-id xmlns:xlink="http://www.w3.org/1999/xlink" content-type="zoobank" xlink:type="simple">http://zoobank.org/28D1A818-5DFE-48CD-A4E3-0F262AD42B83</object-id>
          </tp:taxon-name><tp:taxon-authority>Ahrens, Fabrizi, &amp; Liu</tp:taxon-authority><tp:taxon-status xmlns:xlink="http://www.w3.org/1999/xlink" xlink:type="simple">sp. n.</tp:taxon-status><xref ref-type="fig" rid="F1">Figures 1J–M</xref><xref ref-type="fig" rid="F4">, 4</xref></tp:nomenclature><tp:treatment-sec sec-type="type material" id="SECID0EKSAG"><title>Type material examined.</title><p>Holotype: ♂ “China, W Henan, 15.V.–2.VI. Funiu Shan, Baotianman, pitfall traps, <named-content xmlns:xlink="http://www.w3.org/1999/xlink" content-type="dwc:verbatimCoordinates" xlink:type="simple"><named-content content-type="geo-json" specific-use="{&#34;type&#34;:&#34;Point&#34;,&#34;coordinates&#34;:[111.900000,33.500000]}" id="NCID0ETSAG" xlink:type="simple">33.5N 111.9E</named-content></named-content> Jaroslav Turna leg., 2005” (<named-content xmlns:xlink="http://www.w3.org/1999/xlink" content-type="dwc:institutional_code" xlink:type="simple">ZFMK</named-content>). Paratypes: 1 ♂, 3 ♀♀ “China, W Henan, 16.–18.V. Funiu Shan, <named-content xmlns:xlink="http://www.w3.org/1999/xlink" content-type="dwc:verbatimCoordinates" xlink:type="simple"><named-content content-type="geo-json" specific-use="{&#34;type&#34;:&#34;Point&#34;,&#34;coordinates&#34;:[111.933333,33.516667]}" id="NCID0EATAG" xlink:type="simple">33°31'N 111°56'E</named-content></named-content> Baotianman, pitfall traps, 1500–1750 m Jaroslav Turna leg., 2008” (<named-content xmlns:xlink="http://www.w3.org/1999/xlink" content-type="dwc:institutional_code" xlink:type="simple">ZFMK</named-content>).</p></tp:treatment-sec><tp:treatment-sec sec-type="diagnosis" id="SECID0EKTAG"><title>Diagnosis.</title><p>
            <italic><tp:taxon-name><tp:taxon-name-part taxon-name-part-type="genus" reg="Nipponoserica">Nipponoserica</tp:taxon-name-part> <tp:taxon-name-part taxon-name-part-type="species" reg="henanensis">henanensis</tp:taxon-name-part></tp:taxon-name></italic> sp. n. has distinctly shorter and more robust parameres than <italic><tp:taxon-name><tp:taxon-name-part taxon-name-part-type="genus" reg="Nipponoserica">N.</tp:taxon-name-part> <tp:taxon-name-part taxon-name-part-type="species" reg="dahonshanica">dahonshanica</tp:taxon-name-part></tp:taxon-name></italic> Ahrens, which are distinctly shorter than their basal lobe.</p></tp:treatment-sec><tp:treatment-sec sec-type="description" id="SECID0EGUAG"><title>Description.</title><p>Length: 7.7 mm, length of elytra: 5.8 mm, width: 4.6 mm. <italic>Body</italic> oblong, yellow, frons blackish, labroclypeus and ventral surface dark brown, antenna yellowish brown, dorsal surface shiny and glabrous.</p><p>
            <italic>Labroclypeus</italic> subtrapezoidal and moderately wide, widest at base; lateral margins straight and moderately convergent with weakly rounded anterior angles, lateral border and ocular canthus producing a distinct blunt angle; margins weakly reflexed; anterior margin moderately but broadly sinuate medially; surface flat and shiny, finely and very densely punctate, with a few long, erect setae anteriorly. Frontoclypeal suture indistinctly incised and weakly curved medially; smooth area in front of eye twice as wide as long; ocular canthus moderately short and triangular, finely and densely punctate with a short single terminal seta. Frons with fine and dense punctures, with a few short setae beside eyes. Eyes small, ratio of diameter/interocular width: 0.52. Antenna with nine antennomeres; club with three antennomeres, 2.3 times as long as remaining antennomeres combined, strongly reflexed. Mentum elevated and flattened anteriorly. Labrum produced and deeply sinuate medially.</p><p>
            <italic>Pronotum</italic> narrow, widest at base, lateral margins weakly convex and weakly narrowed anteriorly; anterior angles weakly produced but sharp; posterior angles blunt; anterior margin strongly and convexly produced medially with a distinct and broad marginal line; basal margin without marginal line; hypomeron distinctly margined at base; surface with dense and fine punctures, glabrous; anterior and lateral borders sparsely setaceous. Scutellum narrow and long, well pointed at apex, with fine and moderately dense punctures.</p><p>
            <italic>Elytra</italic> oblong, widest in posterior third, striae distinctly impressed, finely and densely punctate; intervals weakly convex, with fine and sparse punctures concentrated along striae, glabrous except for a few short setae on odd intervals; epipleural border robust, ending at strongly curved external apical angle; epipleura densely setaceous; apical border chitinous with a fine rim of short microtrichomes (visible at 100× magnification).</p><p>
            <italic>Ventral surface</italic> dull, metasternum partly shiny, with moderately dense, large punctures, sparsely setose, only on metasternal disc with a few longer setae. Metacoxa glabrous, laterally with a few fine setae. Abdominal sternites with fine, dense punctation, each with indistinct transversal row of coarse punctures bearing a short seta; penultimate sternite with a shallow and short median furrow, apical margin of sternite tooth-like elevated beside furrow. Mesosternum between mesocoxae half as wide as mesofemur, with irregularly scattered, strong setae. Ratio of length of metepisternum/ metacoxa: 1/1.35. Pygidium shiny, apical half dull, moderately convex, finely and moderately densely punctate, without smooth midline, with sparse short setae and a few longer setae adjacent to apical margin.</p><p>
            <italic>Legs</italic> slender, shiny; femora with two longitudinal rows of setae, finely and moderately densely punctate. Metafemur shiny, anterior margin acute, without a submarginal serrated line; posterior margin straight with a few strong setae medially, ventrally weakly widened in apical half and serrate; dorsally serrated with short setae. Metatibia slender and long, widest shortly before apex, ratio width/length: 1/4.2; dorsal margin sharply carinate, with one group of spines (basal group of spines reduced) at five-sixths of metatibial length, basally with a few single spines in punctures; external face beside dorsal margin longitudinally roof-like carinate, sparsely finely punctate, with some longitudinal, superficial wrinkles; ventral margin finely serrate, with three fine equidistant setae; medial face impunctate but superficially wrinkled; apex bluntly truncate interiorly near tarsal articulation. Tarsomeres glabrous and impunctate dorsally, with sparse, short setae ventrally; metatarsomeres with a strongly serrated ridge ventrally and a fine longitudinal carina laterally; first metatarsomere distinctly longer than second, one third of its length longer than the upper tibial spur. Protibia moderately long, bidentate, protarsal claws symmetrical.</p></tp:treatment-sec><tp:treatment-sec sec-type="etymology" id="SECID0ENVAG"><title>Etymology.</title><p>The new species is named after its occurrence in the Henan province.</p></tp:treatment-sec><tp:treatment-sec sec-type="variation" id="SECID0ESVAG"><title>Variation.</title><p>Length: 7.7–8.2 mm, length of elytra: 5.8–6.0 mm, width: 4.6–4.7 mm. Female: Antennal club short, slightly shorter than remaining antennomeres combined; eyes small, ratio of diameter/interocular width: 0.43.</p></tp:treatment-sec><tp:treatment-sec><!--Section generated to contain objects referenced in tp:taxon-treatment.--><fig id="F1" position="float" orientation="portrait"><label>Figure 1.</label><caption><p>
                <bold>A–D</bold> <italic><tp:taxon-name><tp:taxon-name-part taxon-name-part-type="genus" reg="Nipponoserica">Nipponoserica</tp:taxon-name-part> <tp:taxon-name-part taxon-name-part-type="species" reg="anjiensis">anjiensis</tp:taxon-name-part></tp:taxon-name></italic> Ahrens, Fabrizi, &amp; Liu, sp. n. (holotype) <bold>E–I</bold> <italic><tp:taxon-name><tp:taxon-name-part taxon-name-part-type="genus" reg="Nipponoserica">N.</tp:taxon-name-part> <tp:taxon-name-part taxon-name-part-type="species" reg="alloshanghaiensis">alloshanghaiensis</tp:taxon-name-part></tp:taxon-name></italic> Ahrens, Fabrizi, &amp; Liu, sp. n. (holotype) <bold>J–M</bold> <italic><tp:taxon-name><tp:taxon-name-part taxon-name-part-type="genus" reg="Nipponoserica">N.</tp:taxon-name-part> <tp:taxon-name-part taxon-name-part-type="species" reg="henanensis">henanensis</tp:taxon-name-part></tp:taxon-name></italic> Ahrens, Fabrizi, &amp; Liu, sp. n. (holotype) <bold>A, E, J</bold> aedeagus, left side lateral view <bold>C, H, L</bold> aedeagus, right side lateral view <bold>B, G, K</bold> parameres, dorsal view <bold>F</bold> parameres, basidorsal view <bold>D, I, M</bold> habitus. Scale bar 0.5 mm. Habitus not to scale.</p></caption><graphic xmlns:xlink="http://www.w3.org/1999/xlink" xlink:href="zookeys-721-065-g001.jpg" position="float" orientation="portrait" xlink:type="simple" id="oo_173439.jpg"/></fig><fig id="F4" position="float" orientation="portrait"><label>Figure 4.</label><caption><p>Distribution of Chinese <italic><tp:taxon-name><tp:taxon-name-part taxon-name-part-type="genus" reg="Nipponoserica">Nipponoserica</tp:taxon-name-part></tp:taxon-name></italic> species (in case of <italic><tp:taxon-name><tp:taxon-name-part taxon-name-part-type="genus" reg="Nipponoserica">N.</tp:taxon-name-part> <tp:taxon-name-part taxon-name-part-type="species" reg="koltzei">koltzei</tp:taxon-name-part></tp:taxon-name> and <tp:taxon-name><tp:taxon-name-part taxon-name-part-type="genus" reg="Nipponoserica">N.</tp:taxon-name-part> <tp:taxon-name-part taxon-name-part-type="species" reg="elliptica">elliptica</tp:taxon-name-part></tp:taxon-name></italic> only material examined in this work is included).</p></caption><graphic xmlns:xlink="http://www.w3.org/1999/xlink" xlink:href="zookeys-721-065-g004.jpg" position="float" orientation="portrait" xlink:type="simple" id="oo_173442.jpg"/></fig></tp:treatment-sec></tp:taxon-treatment>
