# Supplementary material for: New species of Nipponoserica and Paraserica from China (Coleoptera, Scarabaeidae, Sericini)
Source: Zookeys. 2017 Dec 12;(721):65–91. doi: 10.3897/zookeys.721.13918 (PMC5740428; doi:10.3897/zookeys.721.13918)
Supplement: XML Treatment for Nipponoserica jiankouensis [file zookeys.721.13918-treatment8.xml]

<!DOCTYPE tp:taxon-treatment
  PUBLIC "-//TaxonX//DTD Taxonomic Treatment Publishing DTD v0 20100105//EN" "tax-treatment-NSO.dtd">
<tp:taxon-treatment xmlns:tp="http://www.plazi.org/taxpub"><tp:treatment-meta><kwd-group><label>Taxon classification</label><kwd><named-content xmlns:xlink="http://www.w3.org/1999/xlink" content-type="kingdom">Animalia</named-content></kwd><kwd><named-content xmlns:xlink="http://www.w3.org/1999/xlink" content-type="order">Coleoptera</named-content></kwd><kwd><named-content xmlns:xlink="http://www.w3.org/1999/xlink" content-type="family">Scarabaeidae</named-content></kwd></kwd-group><mixed-citation publication-type="journal"><person-group><name><surname>Liu</surname><given-names>Wan-Gang</given-names></name><name><surname>Fabrizi</surname><given-names>Silvia</given-names></name><name><surname>Yang</surname><given-names>Xingke</given-names></name><name><surname>Bai</surname><given-names>Ming</given-names></name><name><surname>Ahrens</surname><given-names>Dirk</given-names></name></person-group><article-title>New species of <italic><tp:taxon-name><tp:taxon-name-part taxon-name-part-type="genus" reg="Nipponoserica">Nipponoserica</tp:taxon-name-part></tp:taxon-name></italic> and <italic><tp:taxon-name><tp:taxon-name-part taxon-name-part-type="genus" reg="Paraserica">Paraserica</tp:taxon-name-part></tp:taxon-name></italic> from China (<tp:taxon-name><tp:taxon-name-part taxon-name-part-type="order">Coleoptera</tp:taxon-name-part></tp:taxon-name>, <tp:taxon-name><tp:taxon-name-part taxon-name-part-type="family">Scarabaeidae</tp:taxon-name-part></tp:taxon-name>, <tp:taxon-name><tp:taxon-name-part taxon-name-part-type="tribe">Sericini</tp:taxon-name-part></tp:taxon-name>)</article-title><source>Zookeys</source><day>12</day><month>12</month><year>2017</year><volume>2017</volume><issue>721</issue><fpage>65</fpage><lpage>91</lpage><pub-id pub-id-type="doi">10.3897/zookeys.721.13918</pub-id></mixed-citation></tp:treatment-meta><tp:nomenclature><tp:taxon-name>
            <tp:taxon-name-part taxon-name-part-type="genus" reg="Nipponoserica">Nipponoserica</tp:taxon-name-part>
            <tp:taxon-name-part taxon-name-part-type="species" reg="jiankouensis">jiankouensis</tp:taxon-name-part>
            <object-id xmlns:xlink="http://www.w3.org/1999/xlink" content-type="zoobank" xlink:type="simple">http://zoobank.org/249FAEC3-53AA-4771-ACE2-DE2C8514BB15</object-id>
          </tp:taxon-name><tp:taxon-authority>Ahrens, Fabrizi, &amp; Liu</tp:taxon-authority><tp:taxon-status xmlns:xlink="http://www.w3.org/1999/xlink" xlink:type="simple">sp.n.</tp:taxon-status><xref ref-type="fig" rid="F2">Figures 2A–D</xref><xref ref-type="fig" rid="F4">, 4</xref><!--PageBreak--></tp:nomenclature><tp:treatment-sec sec-type="type material" id="SECID0EJXAG"><title>Type material examined.</title><p>Holotype: ♂ “CH-Guizhou NE 27.V.–3.VI. 20km NW of Jiangkou, 1995 Fanjing Shan-Kuaichang E. Jendek &amp; O. Sausa leg./ Coll. P. Pacholatko Invt. No./ CS11” (<abbrev xmlns:xlink="http://www.w3.org/1999/xlink" xlink:title="Coll. Petr Pacholátko, Brno, Czech Republic" id="ABBRID0EPXAG" xlink:type="simple">CPPB</abbrev>).</p></tp:treatment-sec><tp:treatment-sec sec-type="diagnosis" id="SECID0ETXAG"><title>Diagnosis.</title><p>
            <italic><tp:taxon-name><tp:taxon-name-part taxon-name-part-type="genus" reg="Nipponoserica">Nipponoserica</tp:taxon-name-part> <tp:taxon-name-part taxon-name-part-type="species" reg="jiankouensis">jiankouensis</tp:taxon-name-part></tp:taxon-name></italic> sp. n. has symmetrical basal lobes but an asymmetrical distal portion of parameres, with the right paramere being bent externally.</p><fig id="F2" position="float" orientation="portrait"><label>Figure 2.</label><caption><p>
                <bold>A–D</bold> <italic><tp:taxon-name><tp:taxon-name-part taxon-name-part-type="genus" reg="Nipponoserica">Nipponoserica</tp:taxon-name-part> <tp:taxon-name-part taxon-name-part-type="species" reg="jiankouensis">jiankouensis</tp:taxon-name-part></tp:taxon-name></italic> Ahrens, Fabrizi, &amp; Liu, sp. n. (holotype) <bold>E–H</bold> <italic><tp:taxon-name><tp:taxon-name-part taxon-name-part-type="genus" reg="Nipponoserica">N.</tp:taxon-name-part> <tp:taxon-name-part taxon-name-part-type="species" reg="sericanioides">sericanioides</tp:taxon-name-part></tp:taxon-name></italic> Ahrens, Fabrizi, &amp; Liu, sp. n. (holotype) <bold>I–L</bold> <italic><tp:taxon-name><tp:taxon-name-part taxon-name-part-type="genus" reg="Nipponoserica">N.</tp:taxon-name-part> <tp:taxon-name-part taxon-name-part-type="species" reg="elliptica">elliptica</tp:taxon-name-part></tp:taxon-name></italic> (Murayama, 1938) (China: Yiyang, Jiangxi) <bold>A, E, I</bold> aedeagus, left side lateral view <bold>C, G, K</bold> aedeagus, right side lateral view <bold>B, F, J</bold> parameres, dorsal view <bold>D, H, L</bold> habitus. Scale bar 0.5 mm. Habitus not to scale.</p></caption><graphic xmlns:xlink="http://www.w3.org/1999/xlink" xlink:href="zookeys-721-065-g002.jpg" position="float" orientation="portrait" xlink:type="simple" id="oo_173440.jpg"/></fig></tp:treatment-sec><tp:treatment-sec sec-type="description" id="SECID0EA1AG"><title>Description.</title><p>Length: 7.8 mm, length of elytra: 5.6 mm, width: 4.1 mm. Body oblong, including legs dark yellow brown, frons and ventral surface dark brown, antenna yellowish brown, dorsal surface shiny and glabrous.</p><!--PageBreak--><!--PageBreak--><p>
            <italic>Labroclypeus</italic> subtrapezoidal and moderately wide, widest at base; lateral margins moderately convex and convergent, with moderately rounded anterior angles; lateral border and ocular canthus producing a distinct blunt angle; margins weakly reflexed; anterior margin distinctly sinuate medially; surface flat and shiny, finely and densely punctate, with a few short, erect setae anteriorly. Frontoclypeal suture indistinctly incised and weakly curved medially; smooth area in front of eye twice as wide as long; ocular canthus moderately short and triangular, finely and densely punctate with a short single terminal seta. Frons with fine and dense punctures, with a few short setae beside eyes. Eyes moderately large, ratio of diameter/interocular width: 0.74. Antenna with nine antennomeres; club with three antennomeres, three times as long as remaining antennomeres combined, strongly reflexed. Mentum elevated and flattened anteriorly. Labrum produced and deeply sinuate medially.</p><p>
            <italic>Pronotum</italic> transverse, widest at base, lateral margins straight and subparallel, in anterior quarter weakly convex and narrowed anteriorly; anterior angles weakly produced and blunt; posterior angles blunt, rounded at tip; anterior margin strongly and convexly produced medially with a distinct and broad marginal line; basal margin without marginal line; hypomeron distinctly margined at base; surface with dense and fine punctures, glabrous; anterior and lateral borders sparsely setaceous. Scutellum narrow and long, well pointed at apex, with fine and moderately dense punctures.</p><p>
            <italic>Elytra</italic> oblong, widest in posterior third, striae distinctly impressed, finely and densely punctate; intervals weakly convex, with fine and sparse punctures concentrated along striae, glabrous except for a few short setae on odd intervals; epipleural border robust, ending at strongly curved external apical angle; epipleura densely setaceous; apical border chitinous with a very fine rim of short microtrichomes (visible at 100x magnification).</p><p>
            <italic>Ventral surface</italic> dull, metasternum partly shiny, with moderately dense, large punctures, sparsely setose, only on metasternal disc with a few longer setae. Metacoxa glabrous, laterally with a few fine setae. Abdominal sternites with fine, dense punctation, each with indistinct transversal row of coarse punctures bearing a short seta; penultimate sternite with a shallow and short median furrow, apical margin of sternite tooth-like elevated beside furrow. Mesosternum between mesocoxae half as wide as mesofemur, with irregularly scattered, strong setae. Ratio of length of metepisternum/ metacoxa: 1/1.23. Pygidium completely dull, moderately convex, finely and moderately densely punctate, without smooth midline, with sparse short setae and a few longer setae on apical half.</p><p>
            <italic>Legs</italic> slender, shiny; femora with two longitudinal rows of setae, finely and moderately densely punctate. Metafemur shiny, anterior margin acute, without a submarginal serrated line; posterior margin straight with a few strong setae medially, ventrally weakly widened in apical half and serrate; dorsally serrated with short setae. Metatibia slender and long, widest shortly before apex, ratio width/length: 1/4.2; dorsal margin sharply carinate, with one group of spines (basal group of spines reduced) at five-sixths of metatibial length, basally with a few single spines in punctures; external face beside dorsal margin longitudinally roof-like carinate, sparsely finely punctate, with some <!--PageBreak-->longitudinal, superficial wrinkles; ventral margin finely serrate, with three fine setae of which the apical one is more distant; medial face impunctate but superficially wrinkled; apex bluntly truncate interiorly near tarsal articulation. Tarsomeres glabrous and impunctate dorsally, with sparse, short setae ventrally; metatarsomeres with a strongly serrated ridge ventrally and a fine longitudinal carina laterally; first metatarsomere distinctly longer than second, nearly twice as long as dorsal tibial spur. Protibia moderately long, bidentate, protarsal claws symmetrical. Aedeagus: Apical part of parameres asymmetrical, basal lobes symmetrical. Female unknown.</p></tp:treatment-sec><tp:treatment-sec sec-type="etymology" id="SECID0EI2AG"><title>Etymology.</title><p>The new species is named after its occurrence in vicinity of Jiankou.</p></tp:treatment-sec><tp:treatment-sec><!--Section generated to contain objects referenced in tp:taxon-treatment.--><fig id="F4" position="float" orientation="portrait"><label>Figure 4.</label><caption><p>Distribution of Chinese <italic><tp:taxon-name><tp:taxon-name-part taxon-name-part-type="genus" reg="Nipponoserica">Nipponoserica</tp:taxon-name-part></tp:taxon-name></italic> species (in case of <italic><tp:taxon-name><tp:taxon-name-part taxon-name-part-type="genus" reg="Nipponoserica">N.</tp:taxon-name-part> <tp:taxon-name-part taxon-name-part-type="species" reg="koltzei">koltzei</tp:taxon-name-part></tp:taxon-name> and <tp:taxon-name><tp:taxon-name-part taxon-name-part-type="genus" reg="Nipponoserica">N.</tp:taxon-name-part> <tp:taxon-name-part taxon-name-part-type="species" reg="elliptica">elliptica</tp:taxon-name-part></tp:taxon-name></italic> only material examined in this work is included).</p></caption><graphic xmlns:xlink="http://www.w3.org/1999/xlink" xlink:href="zookeys-721-065-g004.jpg" position="float" orientation="portrait" xlink:type="simple" id="oo_173442.jpg"/></fig></tp:treatment-sec></tp:taxon-treatment>
