# Supplementary material for: New species of Nipponoserica and Paraserica from China (Coleoptera, Scarabaeidae, Sericini)
Source: Zookeys. 2017 Dec 12;(721):65–91. doi: 10.3897/zookeys.721.13918 (PMC5740428; doi:10.3897/zookeys.721.13918)
Supplement: XML Treatment for Paraserica grisea [file zookeys.721.13918-treatment11.xml]

<!DOCTYPE tp:taxon-treatment
  PUBLIC "-//TaxonX//DTD Taxonomic Treatment Publishing DTD v0 20100105//EN" "tax-treatment-NSO.dtd">
<tp:taxon-treatment xmlns:tp="http://www.plazi.org/taxpub"><tp:treatment-meta><kwd-group><label>Taxon classification</label><kwd><named-content xmlns:xlink="http://www.w3.org/1999/xlink" content-type="kingdom">Animalia</named-content></kwd><kwd><named-content xmlns:xlink="http://www.w3.org/1999/xlink" content-type="order">Coleoptera</named-content></kwd><kwd><named-content xmlns:xlink="http://www.w3.org/1999/xlink" content-type="family">Scarabaeidae</named-content></kwd></kwd-group><mixed-citation publication-type="journal"><person-group><name><surname>Liu</surname><given-names>Wan-Gang</given-names></name><name><surname>Fabrizi</surname><given-names>Silvia</given-names></name><name><surname>Yang</surname><given-names>Xingke</given-names></name><name><surname>Bai</surname><given-names>Ming</given-names></name><name><surname>Ahrens</surname><given-names>Dirk</given-names></name></person-group><article-title>New species of <italic><tp:taxon-name><tp:taxon-name-part taxon-name-part-type="genus" reg="Nipponoserica">Nipponoserica</tp:taxon-name-part></tp:taxon-name></italic> and <italic><tp:taxon-name><tp:taxon-name-part taxon-name-part-type="genus" reg="Paraserica">Paraserica</tp:taxon-name-part></tp:taxon-name></italic> from China (<tp:taxon-name><tp:taxon-name-part taxon-name-part-type="order">Coleoptera</tp:taxon-name-part></tp:taxon-name>, <tp:taxon-name><tp:taxon-name-part taxon-name-part-type="family">Scarabaeidae</tp:taxon-name-part></tp:taxon-name>, <tp:taxon-name><tp:taxon-name-part taxon-name-part-type="tribe">Sericini</tp:taxon-name-part></tp:taxon-name>)</article-title><source>Zookeys</source><day>12</day><month>12</month><year>2017</year><volume>2017</volume><issue>721</issue><fpage>65</fpage><lpage>91</lpage><pub-id pub-id-type="doi">10.3897/zookeys.721.13918</pub-id></mixed-citation></tp:treatment-meta><tp:nomenclature><tp:taxon-name>
            <tp:taxon-name-part taxon-name-part-type="genus" reg="Paraserica">Paraserica</tp:taxon-name-part>
            <tp:taxon-name-part taxon-name-part-type="species" reg="grisea">grisea</tp:taxon-name-part>
          </tp:taxon-name><tp:taxon-authority>(Motschulsky, 1866)</tp:taxon-authority><xref ref-type="fig" rid="F5">Figure 5</xref><tp:nomenclature-citation-list><tp:nomenclature-citation><tp:taxon-name>
                <tp:taxon-name-part taxon-name-part-type="genus" reg="Serica">Serica</tp:taxon-name-part> <tp:taxon-name-part taxon-name-part-type="species" reg="grisea">grisea</tp:taxon-name-part></tp:taxon-name><comment>Motschulsky, 1866: 171; <xref ref-type="bibr" rid="B10">Brenske 1897</xref>: 424, <xref ref-type="bibr" rid="B12">1902</xref>: 48; <xref ref-type="bibr" rid="B25">Niijima and Kinoshita 1923</xref>: 15; Sawada 1937: 12.</comment></tp:nomenclature-citation><tp:nomenclature-citation><tp:taxon-name>
                <tp:taxon-name-part taxon-name-part-type="genus" reg="Paraserica">Paraserica</tp:taxon-name-part> <tp:taxon-name-part taxon-name-part-type="species" reg="grisea">grisea</tp:taxon-name-part></tp:taxon-name><comment>: <xref ref-type="bibr" rid="B32">Reitter 1896</xref>: 183; <xref ref-type="bibr" rid="B24">Nakane and Baba 1960</xref>: 5; <xref ref-type="bibr" rid="B28">Nomura 1963</xref>: 125, <xref ref-type="bibr" rid="B29">1966</xref>: 74, <xref ref-type="bibr" rid="B30">1973</xref>: 124; <xref ref-type="bibr" rid="B23">Nakane 1972</xref>: 426; <xref ref-type="bibr" rid="B2">Ahrens 2004b</xref>: 7, 2007: 31.</comment></tp:nomenclature-citation></tp:nomenclature-citation-list></tp:nomenclature><tp:treatment-sec sec-type="material" id="SECID0EZKBG"><title>Additional material examined.</title><p>1 ex. “Tsumbame-spa Myoko-Mts. Niigata-pref. 25.VII.1992 S. Tsuyuki leg.” (<named-content xmlns:xlink="http://www.w3.org/1999/xlink" content-type="dwc:institutional_code" xlink:type="simple">ZFMK</named-content>), 1 ex. “Japan Kioto” (<named-content xmlns:xlink="http://www.w3.org/1999/xlink" content-type="dwc:institutional_code" xlink:type="simple">ZFMK</named-content>), 1 ex. “China: Shaanxi 21.-23.VI.1998 Quing Ling Shan mts., road Baoji-Taibai pass 35km S of Baoji O. Safranek &amp; M. Trycna leg.” (<named-content xmlns:xlink="http://www.w3.org/1999/xlink" content-type="dwc:institutional_code" xlink:type="simple">ZFMK</named-content>), 1 ex. “China, W Hubei, 20.V. 5km S Lúcongpo <named-content xmlns:xlink="http://www.w3.org/1999/xlink" content-type="dwc:verbatimCoordinates" xlink:type="simple"><named-content content-type="geo-json" specific-use="{&#34;type&#34;:&#34;Point&#34;,&#34;coordinates&#34;:[110.250000,30.800000]}" id="NCID0ERLBG" xlink:type="simple">30.8N 110.25E</named-content></named-content> Jaroslav Turna leg., 2004” (<named-content xmlns:xlink="http://www.w3.org/1999/xlink" content-type="dwc:institutional_code" xlink:type="simple">ZFMK</named-content>), 4 ex. “China: Shaanxi prov., 21.–23. June 1998 Quing Ling Shan road Baoji-Tabai vill. pass. 40km S Baoji Zd. Jindra lgt.” (<named-content xmlns:xlink="http://www.w3.org/1999/xlink" content-type="dwc:institutional_code" xlink:type="simple">ZFMK</named-content>), 2 ex. “China, W Hubei, 3.V.–15.VII. Muyuping NW env. <named-content xmlns:xlink="http://www.w3.org/1999/xlink" content-type="dwc:verbatimCoordinates" xlink:type="simple"><named-content content-type="geo-json" specific-use="{&#34;type&#34;:&#34;Point&#34;,&#34;coordinates&#34;:[110.366667,31.450000]}" id="NCID0EDMBG" xlink:type="simple">31°27'N, 110°22'E</named-content></named-content>, 1600m Jaroslav Turna leg., 2006” (<named-content xmlns:xlink="http://www.w3.org/1999/xlink" content-type="dwc:institutional_code" xlink:type="simple">ZFMK</named-content>), 1 ♂, 1 ♀ “Mts. Tsukuba, 12.VII.1932” (<named-content xmlns:xlink="http://www.w3.org/1999/xlink" content-type="dwc:institutional_code" xlink:type="simple">IZAS</named-content>).</p></tp:treatment-sec><tp:treatment-sec sec-type="distribution" id="SECID0ESMBG"><title>Distribution.</title><p>The species is distributed in Japan and newly recorded for the Chinese provinces of Hubei and Shaanxi.</p></tp:treatment-sec><tp:treatment-sec><!--Section generated to contain objects referenced in tp:taxon-treatment.--><fig id="F5" position="float" orientation="portrait"><label>Figure 5.</label><caption><p>Distribution of Chinese <italic><tp:taxon-name><tp:taxon-name-part taxon-name-part-type="genus" reg="Paraserica">Paraserica</tp:taxon-name-part></tp:taxon-name></italic> species (in case of <italic><tp:taxon-name><tp:taxon-name-part taxon-name-part-type="genus" reg="Paraserica">P.</tp:taxon-name-part> <tp:taxon-name-part taxon-name-part-type="species" reg="grisea">grisea</tp:taxon-name-part></tp:taxon-name></italic> only material examined in this work is included).</p></caption><graphic xmlns:xlink="http://www.w3.org/1999/xlink" xlink:href="zookeys-721-065-g005.jpg" position="float" orientation="portrait" xlink:type="simple" id="oo_173443.jpg"/></fig></tp:treatment-sec><ref-list><ref id="B10"><mixed-citation xmlns:xlink="http://www.w3.org/1999/xlink" xlink:type="simple">
          <person-group><name name-style="western"><surname>Brenske</surname><given-names>E</given-names></name></person-group> (<year>1897</year>) <article-title>Die <italic><tp:taxon-name><tp:taxon-name-part taxon-name-part-type="genus">Serica</tp:taxon-name-part></tp:taxon-name></italic>-Arten der Erde.</article-title> <source>Berliner Entomologische Zeitschrift</source> <volume>42</volume>: <fpage>345</fpage>–<lpage>438</lpage>. <ext-link xlink:type="simple" ext-link-type="doi" xlink:href="10.1002/mmnd.18970420310">https://doi.org/10.1002/mmnd.18970420310</ext-link></mixed-citation></ref><ref id="B12"><mixed-citation xmlns:xlink="http://www.w3.org/1999/xlink" xlink:type="simple">
          <person-group><name name-style="western"><surname>Brenske</surname><given-names>E</given-names></name></person-group> (<year>1902</year>) <article-title>Die <italic><tp:taxon-name><tp:taxon-name-part taxon-name-part-type="genus">Serica</tp:taxon-name-part></tp:taxon-name></italic>-Arten der Erde.</article-title> <source>Berliner Entomologische Zeitschrift</source> <volume>47</volume>: <fpage>1</fpage>–<lpage>70</lpage>.</mixed-citation></ref><ref id="B25"><mixed-citation xmlns:xlink="http://www.w3.org/1999/xlink" xlink:type="simple">
          <person-group><name name-style="western"><surname>Niijima</surname><given-names>Y</given-names></name><name name-style="western"><surname>Kinoshita</surname><given-names>E</given-names></name></person-group> (<year>1923</year>) <article-title>Die Untersuchungen über japanische Melolonthiden II. (Melolonthiden Japans und ihre Verbreitung).</article-title> <source>Research Bulletins of the College Experiment Forest, College of Agriculture, Hokkaido Imperial University (Sapporo)</source> <volume>2</volume>: <fpage>1</fpage>–<lpage>253</lpage> [1–7 index pp., 7 pls]</mixed-citation></ref><ref id="B32"><mixed-citation xmlns:xlink="http://www.w3.org/1999/xlink" xlink:type="simple">
          <person-group><name name-style="western"><surname>Reitter</surname><given-names>E</given-names></name></person-group> (<year>1896</year>) <article-title>Uebersicht der mir bekannten palaearktischen, mit der Coleopteren-Gattung <tp:taxon-name><tp:taxon-name-part taxon-name-part-type="genus">Serica</tp:taxon-name-part></tp:taxon-name> verwandten Gattungen und Arten.</article-title> <source>Wiener Entomologische Zeitung</source> <volume>15</volume>: <fpage>180</fpage>–<lpage>188</lpage>.</mixed-citation></ref><ref id="B24"><mixed-citation xmlns:xlink="http://www.w3.org/1999/xlink" xlink:type="simple">
          <person-group><name name-style="western"><surname>Nakane</surname><given-names>T</given-names></name><name name-style="western"><surname>Baba</surname><given-names>K</given-names></name></person-group> (<year>1960</year>) <tp:taxon-name><tp:taxon-name-part taxon-name-part-type="family">Scarabaeidae</tp:taxon-name-part></tp:taxon-name> of Niigata Pref., Japan. In: Insects of the Niigata Prefecture 4. Bulletin of the Nagaoka Science Museum: 1–9.</mixed-citation></ref><ref id="B28"><mixed-citation xmlns:xlink="http://www.w3.org/1999/xlink" xlink:type="simple">
          <person-group><name name-style="western"><surname>Nomura</surname><given-names>S</given-names></name></person-group> (<year>1963</year>) <source><tp:taxon-name><tp:taxon-name-part taxon-name-part-type="subfamily">Sericinae</tp:taxon-name-part></tp:taxon-name>: 123–127. In: Iconographia Insectorum Japonicorum.</source> <publisher-name>Volume II</publisher-name>, <publisher-loc>Coleoptera. Hokuryukan</publisher-loc>, <size units="page">443 pp</size>.</mixed-citation></ref><ref id="B29"><mixed-citation xmlns:xlink="http://www.w3.org/1999/xlink" xlink:type="simple">
          <person-group><name name-style="western"><surname>Nomura</surname><given-names>S</given-names></name></person-group> (<year>1966</year>) <article-title>Zoogeographic study of the <tp:taxon-name><tp:taxon-name-part taxon-name-part-type="superfamily">Scarabaeoidea</tp:taxon-name-part></tp:taxon-name> of the Loochoo Archipelago, with a list of the known species and subspecies from there.</article-title> <source>Tôhô-Gakuhô</source> <volume>15</volume>: <fpage>66</fpage>–<lpage>105</lpage>.</mixed-citation></ref><ref id="B30"><mixed-citation xmlns:xlink="http://www.w3.org/1999/xlink" xlink:type="simple">
          <person-group><name name-style="western"><surname>Nomura</surname><given-names>S</given-names></name></person-group> (<year>1973</year>) <article-title>On the <tp:taxon-name><tp:taxon-name-part taxon-name-part-type="tribe">Sericini</tp:taxon-name-part></tp:taxon-name> of Japan. I.</article-title> <source>Tôhô-Gakuhô</source> <volume>23</volume>: <fpage>119</fpage>–<lpage>152</lpage>.</mixed-citation></ref><ref id="B23"><mixed-citation xmlns:xlink="http://www.w3.org/1999/xlink" xlink:type="simple">
          <person-group><name name-style="western"><surname>Nakane</surname><given-names>T</given-names></name></person-group> (<year>1972</year>) <article-title>Notes on the synonymy and some types of Japanese <tp:taxon-name><tp:taxon-name-part taxon-name-part-type="order">Coleoptera</tp:taxon-name-part></tp:taxon-name> in certain European collections, I; <tp:taxon-name><tp:taxon-name-part taxon-name-part-type="superfamily">Lamellicornia</tp:taxon-name-part></tp:taxon-name>.</article-title> <source>Bulletin of the National Science Museum</source> <volume>15</volume>: <fpage>421</fpage>–<lpage>428</lpage>.</mixed-citation></ref><ref id="B2"><mixed-citation xmlns:xlink="http://www.w3.org/1999/xlink" xlink:type="simple">
          <person-group><name name-style="western"><surname>Ahrens</surname><given-names>D</given-names></name></person-group> (<year>2004b</year>) <article-title>Notes on distribution and taxonomy of sericid beetles from Palearctic East Asia, with description of two new species of <tp:taxon-name><tp:taxon-name-part taxon-name-part-type="genus">Nipponoserica</tp:taxon-name-part></tp:taxon-name> from China (<tp:taxon-name><tp:taxon-name-part taxon-name-part-type="order">Coleoptera</tp:taxon-name-part></tp:taxon-name>, <tp:taxon-name><tp:taxon-name-part taxon-name-part-type="family">Scarabaeidae</tp:taxon-name-part></tp:taxon-name>, <tp:taxon-name><tp:taxon-name-part taxon-name-part-type="tribe">Sericini</tp:taxon-name-part></tp:taxon-name>).</article-title> <source>Entomologische Zeitschrift</source> <volume>114</volume>(<issue>1</issue>): <fpage>7</fpage>–<lpage>11</lpage>.</mixed-citation></ref></ref-list></tp:taxon-treatment>
