# Supplementary material for: New species of Nipponoserica and Paraserica from China (Coleoptera, Scarabaeidae, Sericini)
Source: Zookeys. 2017 Dec 12;(721):65–91. doi: 10.3897/zookeys.721.13918 (PMC5740428; doi:10.3897/zookeys.721.13918)
Supplement: XML Treatment for Paraserica mupuensis [file zookeys.721.13918-treatment14.xml]

<!DOCTYPE tp:taxon-treatment
  PUBLIC "-//TaxonX//DTD Taxonomic Treatment Publishing DTD v0 20100105//EN" "tax-treatment-NSO.dtd">
<tp:taxon-treatment xmlns:tp="http://www.plazi.org/taxpub"><tp:treatment-meta><kwd-group><label>Taxon classification</label><kwd><named-content xmlns:xlink="http://www.w3.org/1999/xlink" content-type="kingdom">Animalia</named-content></kwd><kwd><named-content xmlns:xlink="http://www.w3.org/1999/xlink" content-type="order">Coleoptera</named-content></kwd><kwd><named-content xmlns:xlink="http://www.w3.org/1999/xlink" content-type="family">Scarabaeidae</named-content></kwd></kwd-group><mixed-citation publication-type="journal"><person-group><name><surname>Liu</surname><given-names>Wan-Gang</given-names></name><name><surname>Fabrizi</surname><given-names>Silvia</given-names></name><name><surname>Yang</surname><given-names>Xingke</given-names></name><name><surname>Bai</surname><given-names>Ming</given-names></name><name><surname>Ahrens</surname><given-names>Dirk</given-names></name></person-group><article-title>New species of <italic><tp:taxon-name><tp:taxon-name-part taxon-name-part-type="genus" reg="Nipponoserica">Nipponoserica</tp:taxon-name-part></tp:taxon-name></italic> and <italic><tp:taxon-name><tp:taxon-name-part taxon-name-part-type="genus" reg="Paraserica">Paraserica</tp:taxon-name-part></tp:taxon-name></italic> from China (<tp:taxon-name><tp:taxon-name-part taxon-name-part-type="order">Coleoptera</tp:taxon-name-part></tp:taxon-name>, <tp:taxon-name><tp:taxon-name-part taxon-name-part-type="family">Scarabaeidae</tp:taxon-name-part></tp:taxon-name>, <tp:taxon-name><tp:taxon-name-part taxon-name-part-type="tribe">Sericini</tp:taxon-name-part></tp:taxon-name>)</article-title><source>Zookeys</source><day>12</day><month>12</month><year>2017</year><volume>2017</volume><issue>721</issue><fpage>65</fpage><lpage>91</lpage><pub-id pub-id-type="doi">10.3897/zookeys.721.13918</pub-id></mixed-citation></tp:treatment-meta><tp:nomenclature><tp:taxon-name>
            <tp:taxon-name-part taxon-name-part-type="genus" reg="Paraserica">Paraserica</tp:taxon-name-part>
            <tp:taxon-name-part taxon-name-part-type="species" reg="mupuensis">mupuensis</tp:taxon-name-part>
            <object-id xmlns:xlink="http://www.w3.org/1999/xlink" content-type="zoobank" xlink:type="simple">http://zoobank.org/E584DF19-12BF-4930-A0DF-8DE70D4BB5C6</object-id>
          </tp:taxon-name><tp:taxon-authority>Ahrens, Fabrizi, &amp; Liu</tp:taxon-authority><tp:taxon-status xmlns:xlink="http://www.w3.org/1999/xlink" xlink:type="simple">sp. n.</tp:taxon-status><xref ref-type="fig" rid="F3">Figures 3E–H</xref><xref ref-type="fig" rid="F5">, 5</xref><!--PageBreak--><!--PageBreak--></tp:nomenclature><tp:treatment-sec sec-type="type material" id="SECID0EWWBG"><title>Type material examined.</title><p>Holotype: “China: Hunan; Mupu Mt. 1600m, Pingjiang VIII-2003, leg. Li et al.” (<named-content xmlns:xlink="http://www.w3.org/1999/xlink" content-type="dwc:institutional_code" xlink:type="simple">ZFMK</named-content>). Paratypes: 5 ♂♂, 15 ♀♀ “China: Hunan; Mupu Mt. 1600m, Pingjiang VIII-2003, leg. Li et al.” (<named-content xmlns:xlink="http://www.w3.org/1999/xlink" content-type="dwc:institutional_code" xlink:type="simple">ZFMK</named-content>), 1 ♂ “Jiugongshan Tongshan, <!--PageBreak-->S-Hubei, 1.V.2004, Leg Wen” (<named-content xmlns:xlink="http://www.w3.org/1999/xlink" content-type="dwc:institutional_code" xlink:type="simple">ZFMK</named-content>), 4 ♂♂, 13 ♀♀ “China: Hubei, Dahongshan 1700m Shuizhou VI-2003 leg. Ying et al.” (<named-content xmlns:xlink="http://www.w3.org/1999/xlink" content-type="dwc:institutional_code" xlink:type="simple">ZFMK</named-content>, <abbrev xmlns:xlink="http://www.w3.org/1999/xlink" xlink:title="Coll. Petr Pacholátko, Brno, Czech Republic" id="ABBRID0ESXBG" xlink:type="simple">CPPB</abbrev>, <named-content xmlns:xlink="http://www.w3.org/1999/xlink" content-type="dwc:institutional_code" xlink:type="simple">IZAS</named-content>), 1 ♂ “Mts. Tienmushan, 12.VI.1936, leg. O. Piel, Musee Heude” (<named-content xmlns:xlink="http://www.w3.org/1999/xlink" content-type="dwc:institutional_code" xlink:type="simple">IZAS</named-content>).</p></tp:treatment-sec><tp:treatment-sec sec-type="diagnosis" id="SECID0EAYBG"><title>Diagnosis.</title><p>
            <italic><tp:taxon-name><tp:taxon-name-part taxon-name-part-type="genus" reg="Paraserica">Paraserica</tp:taxon-name-part> <tp:taxon-name-part taxon-name-part-type="species" reg="mupuensis">mupuensis</tp:taxon-name-part></tp:taxon-name></italic> sp. n. has distinctly asymmetric parameres and the phallobase on each side of its apex with a narrow process.</p></tp:treatment-sec><tp:treatment-sec sec-type="description" id="SECID0ERYBG"><title>Description.</title><p>Length: 8.8 mm, length of elytra: 6.2 mm, width: 4.6 mm. <italic>Body</italic> oblong, head and pronotum including legs dark brown, elytra reddish brown, antenna yellowish brown, dorsal and ventral surface shiny and densely setose with partly double pilosity.</p><p>
            <italic>Labroclypeus</italic> subtrapezoidal and wide, widest at base; lateral margins straight and moderately convergent, with moderately rounded anterior angles; lateral border and ocular canthus producing a distinct blunt angle; margins weakly reflexed; anterior margin distinctly sinuate medially; surface flat and moderately shiny, densely punctate, very coarse punctures mixed with small ones; with long, dense, erect setae. Frontoclypeal suture distinctly incised and weakly curved medially, slightly elevated; smooth area in front of eye 1.5 times as wide as long; ocular canthus moderately short and narrow, finely and densely punctate, with a 1–2 setae. Frons with fine and dense punctures, with numerous short, adjacent setae and a few erect longer ones beside eyes and behind frontoclypeal suture. Eyes small, ratio of diameter/interocular width: 0.64. Antenna with nine antennomeres; club with three antennomeres, 1.8 times as long as <!--PageBreak-->remaining antennomeres combined, strongly reflexed. Mentum elevated and flattened anteriorly. Labrum weakly produced and moderately sinuate medially.</p><p>
            <italic>Pronotum</italic> narrow, widest at base, lateral margins straight and weakly convergent in basal half, weakly convex and moderately convergent in anterior half; anterior angles weakly produced but nearly blunt; posterior angles right-angled; anterior margin weakly convex, with a distinct and broad marginal line; basal margin without marginal line; hypomeron distinctly margined at base; surface with dense and fine punctures, with dense, double pilosity: numerous short setae bent backwards mixed with very sparse, long and erect setae, at disc pilosity partly abraded; anterior and lateral borders densely setaceous. Scutellum narrow and long, with fine and dense punctures, with dense short setae.</p><p>
            <italic>Elytra</italic> oblong, widest shortly behind middle, striae distinctly impressed, finely and densely punctate; intervals weakly convex, with fine and sparse punctures, densely setose with short adjacent setae as pronotum, long erect setae absent on elytra; epipleural border robust, ending at strongly curved external apical angle; epipleura densely setaceous; apical border chitinous with a broad rim of short microtrichomes (visible at 100× magnification).</p><p>
            <italic>Ventral surface</italic> shiny, with moderately dense, fine punctures, with dense short adjacent setae. Metacoxa completely finely setose as rest of ventral surface, laterally with a few longer setae. Abdominal sternites with fine, dense punctation and short fine pilosity, each sternite with a distinct transversal row of coarse punctures bearing a long seta; penultimate sternite simple. Mesosternum between mesocoxae as wide as mesofemur, with irregularly scattered, strong setae. Ratio of length of metepisternum/ metacoxa: 1/1.5. Pygidium shiny, in apical half strongly convex, finely and densely punctate, without smooth midline, with dense, moderately long setae and numerous longer setae adjacent to apical margin.</p><p>
            <italic>Legs</italic> moderately slender, shiny; femora with two longitudinal rows of setae, finely and moderately densely punctate, shortly sparsely setose. Metafemur shiny, anterior margin acute, without a submarginal serrated line; posterior margin with a few strong setae medially, weakly widened in apical half and smooth ventrally; finely serrated dorsally. Metatibia slender and long, widest shortly before apex, ratio width/length: 1/3.6; dorsal margin sharply carinate, with two groups of spines, basal on at three quarters of metatibial length, apical one shortly before apex, basally with a few single spines; external face beside dorsal margin longitudinally roof-like carinate, densely coarsely punctate, with dense short setae; ventral margin finely serrate, with six robust equidistant setae; medial face coarsely and densely punctate, punctures each bearing a fine seta; apex moderately truncate interiorly near tarsal articulation. Tarsomeres densely punctate dorsally, with sparse, short setae ventrally; metatarsomeres with a strongly serrated ridge ventrally, dorsal punctures partly extended to longitudinal wrinkles; first metatarsomere distinctly longer than second, slightly longer than dorsal tibial spur. Protibia moderately long, bidentate, protarsal claws symmetrical.</p></tp:treatment-sec><tp:treatment-sec sec-type="variation" id="SECID0E1ZBG"><title>Variation.</title><p>Length: 7.8–8.8 mm, length of elytra: 5.8–6.6 mm, width: 4.2–5.0 mm.</p><p>Female: Antennal club with three antennomeres, as long as remaining antennomeres combined; eyes nearly as large as in male (ratio of diameter/interocular width: 0.55).</p></tp:treatment-sec><tp:treatment-sec sec-type="etymology" id="SECID0EA1BG"><title>Etymology.</title><p>The new species is named after the type locality in Mupu Mountain.</p><!--PageBreak--></tp:treatment-sec><tp:treatment-sec><!--Section generated to contain objects referenced in tp:taxon-treatment.--><fig id="F3" position="float" orientation="portrait"><label>Figure 3.</label><caption><p>
                <bold>A–D</bold> <italic><tp:taxon-name><tp:taxon-name-part taxon-name-part-type="genus" reg="Paraserica">Paraserica</tp:taxon-name-part> <tp:taxon-name-part taxon-name-part-type="species" reg="camillerii">camillerii</tp:taxon-name-part></tp:taxon-name></italic> Ahrens, Fabrizi, &amp; Liu, sp. n. (holotype) <bold>E–H</bold> <italic><tp:taxon-name><tp:taxon-name-part taxon-name-part-type="genus" reg="Paraserica">P.</tp:taxon-name-part> <tp:taxon-name-part taxon-name-part-type="species" reg="mupuensis">mupuensis</tp:taxon-name-part></tp:taxon-name></italic> Ahrens, Fabrizi, &amp; Liu, sp. n. (holotype) <bold>I–L</bold> <italic><tp:taxon-name><tp:taxon-name-part taxon-name-part-type="genus" reg="Nipponoserica">N.</tp:taxon-name-part> <tp:taxon-name-part taxon-name-part-type="species" reg="wangi">wangi</tp:taxon-name-part></tp:taxon-name></italic> Ahrens, Fabrizi, &amp; Liu, sp. n. (holotype) <bold>A, E, I</bold> aedeagus, left side lateral view <bold>C, G, K</bold> aedeagus, right side lateral view <bold>B, F, J</bold> parameres, dorsal view <bold>D, H, L</bold> habitus. Scale bar 0.5 mm. Habitus not to scale.</p></caption><graphic xmlns:xlink="http://www.w3.org/1999/xlink" xlink:href="zookeys-721-065-g003.jpg" position="float" orientation="portrait" xlink:type="simple" id="oo_173441.jpg"/></fig><fig id="F5" position="float" orientation="portrait"><label>Figure 5.</label><caption><p>Distribution of Chinese <italic><tp:taxon-name><tp:taxon-name-part taxon-name-part-type="genus" reg="Paraserica">Paraserica</tp:taxon-name-part></tp:taxon-name></italic> species (in case of <italic><tp:taxon-name><tp:taxon-name-part taxon-name-part-type="genus" reg="Paraserica">P.</tp:taxon-name-part> <tp:taxon-name-part taxon-name-part-type="species" reg="grisea">grisea</tp:taxon-name-part></tp:taxon-name></italic> only material examined in this work is included).</p></caption><graphic xmlns:xlink="http://www.w3.org/1999/xlink" xlink:href="zookeys-721-065-g005.jpg" position="float" orientation="portrait" xlink:type="simple" id="oo_173443.jpg"/></fig></tp:treatment-sec></tp:taxon-treatment>
